# Supplementary material for: The Pivotal Role of Presepsin in Assessing Sepsis-Induced Cholestasis
Source: Diagnostics (Basel). 2024 Aug 6;14(16):1706. doi: 10.3390/diagnostics14161706 (PMC11353418; doi:10.3390/diagnostics14161706)
Supplement: Supplementary file 1 [file diagnostics-14-01706-s001.zip]

Archive with 1 entries (1 files):
- diagnostics-3114252-supplementary.pdf
